# Supplementary material for: Biomass- and Carbon Dioxide-Derived Polyurethane Networks for Thermal Interface Material Applications
Source: Polymers (Basel). 2024 Jan 7;16(2):177. doi: 10.3390/polym16020177 (PMC10820237; doi:10.3390/polym16020177)
Supplement: Supplementary file 1 [file polymers-16-00177-s001.zip]

Archive with 1 entries (1 files):
- polymers-2745203-supplementary.pdf
